# Supplementary material for: From risk communication about asymptomatic atherosclerosis to cognitive and emotional reactions and lifestyle modification
Source: BMC Psychol. 2024 Jan 24;12:47. doi: 10.1186/s40359-023-01467-x (PMC10809670; doi:10.1186/s40359-023-01467-x)
Supplement: Supplementary file 2 — Additional file 2. Source file containing BCTs from the Behaviour Change Intervention Ontology. [file 40359_2023_1467_MOESM2_ESM.xlsx]

## Sheet: Blad1
ID	Label	Definition	URL
BCIO:007012	attend to discrepancy between current behaviour and goal BCT	A goal directed BCT that draws attention to discrepancies between a person's current behaviour and the person's outcome goal, behavioural goal or action plan.	https://bciosearch.org/BCIO:007012
BCIO:007027	provide feedback on outcome of behaviour BCT	A provide feedback BCT that provides information about an outcome of the person's previous performance of the behaviour.	https://bciosearch.org/BCIO:007027
BCIO:007058	instruct how to perform a behaviour BCT	A guide how to perform behaviour BCT that involves telling the person how to perform the behaviour.	https://bciosearch.org/BCIO:007058
BCIO:007075	present information from credible influence BCT	An awareness of other people's thoughts, feelings and actions BCT that presents information from a credible person or organisation to influence the behaviour.	https://bciosearch.org/BCIO:007075
BCIO:007145	provide pharmacological support BCT	A promote pharmacological support BCT that provides the person with medicines or other drugs.	https://bciosearch.org/BCIO:007145
BCIO:007026	provide biofeedback BCT	A provide feedback BCT that provides information about the functioning or state of the person's body, based on information collected by an external monitoring device.	https://bciosearch.org/BCIO:007026
BCIO:007063	inform about health consequences BCT	An increase awareness of consequences BCT that provides information about the physical or mental health consequences of performing the behaviour.	https://bciosearch.org/BCIO:007063
BCIO:007068	increase salience of consequences BCT	An awareness of consequences BCT that changes behaviour by the source emphasising the consequences of performing a behaviour to the person in a way that makes them memorable.	https://bciosearch.org/BCIO:007068
BCIO:007080	prompt intended action BCT	An alter external stimulus BCT that involves introducing an external stimulus to facilitate the behaviour for which an intention has previously been formed.	https://bciosearch.org/BCIO:007080
BCIO:007137	persuade about personal capability BCT	A prompt thinking related to successful performance BCT that persuades the person that they can successfully perform the behaviour.	https://bciosearch.org/BCIO:007137
